# Supplementary material for: Benefits of Biosimilars in the Management of Patients with Inflammatory Bowel Disease: An International Survey
Source: J Clin Med. 2024 May 24;13(11):3069. doi: 10.3390/jcm13113069 (PMC11172954; doi:10.3390/jcm13113069)
Supplement: Supplementary file 1 [file jcm-13-03069-s001.zip]

Archive with 1 entries (1 files):
- jcm-2997482-supplementary.pdf
